# Supplementary material for: Earth Abundant Oxidation Catalysts for Removal of Contaminants of Emerging Concern from Wastewater: Homogeneous Catalytic Screening of Monomeric Complexes
Source: Molecules. 2023 Sep 6;28(18):6466. doi: 10.3390/molecules28186466 (PMC10536317; doi:10.3390/molecules28186466)
Supplement: Supplementary file 1 [file molecules-28-06466-s001.zip]

Archive with 1 entries (1 files):
- molecules-2522663-supplementary.pdf
